# Supplementary material for: Effects of traditional Chinese medicine in the treatment of patients with central serous chorioretinopathy: A systematic review and meta-analysis
Source: PLoS One. 2024 Jun 21;19(6):e0304972. doi: 10.1371/journal.pone.0304972 (PMC11192357; doi:10.1371/journal.pone.0304972)
Supplement: S2 File — (XLS) [file pone.0304972.s003.xls]

## Sheet: Sheet1
Recurrence rate
		TCM		NON-TCM
		Events	Total	Events	Total
	TCM with hormone-like effects
	Chen 2013	1	32	2	31
	Ju 2013	2	45	11	40
	Li 2007	2	33	4	33
	Li 2014	1	49	9	48
	Liu 2008	4	70	3	43
	Luo 2017	0	24	0	24
	Ning 2014	1	20	7	20
	Ou 2014	1	41	7	41
	Pang 2018	0	37	6	37
	Shen 2003	4	64	12	60
	Tang 2009	7	50	17	43
	Yu 2002	2	26	7	26
	Zhang 2009	6	47	14	46
	Zhang RX 2017	1	35	4	35
	Zhao 2015	1	31	3	29
	TCM without hormone-like effects
	Chen 2009	3	68	9	65
	Du 2003	4	46	15	40
	Li 2017	1	42	7	41
	Liang 2012	3	28	5	24
	Lin 2007	0	27	1	24
	Shang 2022	0	20	1	18
	Tang 2013	10	102	9	88
	Xiang 2008	0	30	2	30
	Zhang 2001	4	45	5	48
BCVA (standard visual acuity chart / 5SL chart)
		TCM				NON-TCM
		Mean	Sd	Total	Mean	Sd	Total
	TCM with hormone-like effects
	Cao 2018	0.87	0.19	31	0.6	0.18	30
	Kuang 2017	1.05	0.34	47	0.88	0.22	46
	Li JX 2021	0.99	0.21	20	0.66	0.13	20
	Liu 2022	0.98	0.21	38	0.77	0.24	38
	Pang 2018	0.98	0.2	37	0.78	0.27	37
	Sha 2021	1.04	0.11	40	0.61	0.22	40
	Xu 2017	0.97	0.18	30	0.78	0.23	30
	Xu 2021	0.79	0.1	22	0.6	0.22	22
	Zhang M 2017	0.84	0.16	30	0.65	0.1	30
	Zhang RX 2017	4.94	1.107	35	4.835	0.109	35
	Zhao 2015	0.85	0.18	31	0.83	0.19	29
	Zhu 2017	4.9	0.15	28	4.78	0.16	23
	TCM without hormone-like effects
	Bi 2020	1.01	0.29	51	0.81	0.21	52
	Chen 2013	1.21	0.36	32	0.89	0.12	31
	He 2023	0.87	0.17	41	0.68	0.2	41
	Li 2017	1.02	0.23	42	0.8	0.26	41
	Lin 2007	1.04	0.2	27	1	0.26	24
	Shang 2022	0.96	0.15	20	0.83	0.19	18
	Xiang 2008	0.98	0.29	30	0.97	0.24	30
	Zhang 2014	1.05	0.21	47	0.94	0.29	45
BCVA (LogMAR)
		TCM				NON-TCM
		Mean	Sd	Total	Mean	Sd	Total
	TCM with hormone-like effects
	Ning 2014	0.33	0.09	20	0.32	0.1	20
	Sun 2017	0.178	0.154	40	0.243	0.165	34
	TCM without hormone-like effects
	Luo 2017	0.21	0.392	24	0.23	0.15	24
CRT (μm)
		TCM				NON-TCM
		Mean	Sd	Total	Mean	Sd	Total
	TCM with hormone-like effects
	Cao 2018	245.55	80.34	31	328.8	99.66	30
	Liu 2022	72.59	95.84	38	138.57	124.26	38
	Pang 2018	95.65	70.07	37	139.54	69.98	37
	Sha 2021	208.19	18.15	40	251.22	15.36	40
	Sun 2017	261.43	52.25	40	288.79	54.73	34
	Xu 2021	223.14	45.8	22	321.09	70.22	22
	Zhang M 2017	272.3	12.08	30	289.63	14.43	30
	Zhang RX 2017	293.8	7.749	35	300.376	18.681	35
	Zhu 2017	259.44	37.59	28	284.82	39	23
	TCM without hormone-like effects
	He 2023	132.08	32.17	41	164.25	40.57	41
	Li 2017	276.25	52.34	42	307.41	58.26	41
	Li N 2021	265.43	16.36	46	279.41	16.33	44
	Luo 2017	226.33	31.2	24	319.16	55.82	24
	Shang 2022	235.39	30.3	20	272.55	33.87	18
	Zhang 2014	291.45	20.43	47	305.49	18.91	45
Adverse events
		TCM		NON-TCM
		Events	Total	Events	Total
	TCM with hormone-like effects
	Zhu 2017	4	25	3	22
	TCM without hormone-like effects
	Bi 2020	2	51	9	52
	He 2023	2	41	1	41
	Li N 2021	3	30	5	30
	Shang 2022	0	20	0	18
	Tang 2013	9	93	7	79
